# Supplementary material for: Plasma Interleukin-6 Level Predicts the Risk of Arteriovenous Fistula Dysfunction in Patients Undergoing Maintenance Hemodialysis
Source: J Pers Med. 2023 Jan 12;13(1):151. doi: 10.3390/jpm13010151 (PMC9864732; doi:10.3390/jpm13010151)
Supplement: Supplementary file 1 [file jpm-13-00151-s001.zip]

Archive with 1 entries (1 files):
- jpm-2140193-supplementary.pdf
